# Supplementary material for: A Novel Mutation in Maize D1 (Dwarf 1) Confers a Severe Dwarf Phenotype
Source: Curr Issues Mol Biol. 2026 Jun 1;48(6):578. doi: 10.3390/cimb48060578 (PMC13298247; doi:10.3390/cimb48060578)
Supplement: Supplementary file 1 [file cimb-48-00578-s001.zip]

Archive with 1 entries (1 files):
- cimb-4283182-supplementary.pdf
